# Supplementary material for: Rapid evolution of ecological sexual dimorphism driven by resource competition
Source: Ecol Lett. 2022 Nov 10;26(1):124–31. doi: 10.1111/ele.14140 (PMC10099664; doi:10.1111/ele.14140)
Supplement: Supplementary file 2 [file ELE-26-124-s002.R]

### Script for De Lisle 2022, "Rapid evolution of ecological sexual dimorphism 
###     driven by resource competition"


library(nlme)
library(MCMCglmm)
library(colorspace)
library(interactions)


dat<-read.csv("Gen3assay.csv")
dat$C<- (32-dat$C) #convert fluid remaining to fluid removed, from 32mm microcap
dat$P<- (32-dat$P) #convert fluid remaining to fluid removed, from 32mm microcap
evap<-6.1/15.9  
dat$Cc<-(dat$C-6.1)*((1/32)*5)*90 #correct for evaporation and convert to micrograms
dat$Pc<-(dat$P-15.9)*((1/32)*5)*90 #correct for evaporation and convert to micrograms
dat$CP<-((dat$C/dat$P)-evap)+1 #Correct the raw ratio for evaporation


## sexual dimorphism by population
pop2<-dat[dat$POP == "2", ]
pop3<-dat[dat$POP == "3", ]
pop4<-dat[dat$POP == "4", ]
pop6<-dat[dat$POP == "6", ]
pop7<-dat[dat$POP == "7", ]
pop8<-dat[dat$POP == "8", ]
lm2<-lm(CP~SEX,  data = pop2)
lm3<-lm(CP~SEX,  data = pop3)
lm4<-lm(CP~SEX,  data = pop4)
lm6<-lm(CP~SEX,  data = pop6)
lm7<-lm(CP~SEX,  data = pop7)
lm8<-lm(CP~SEX,  data = pop8)
anova(lm2)
anova(lm3)
anova(lm4)
anova(lm6)
anova(lm7)
anova(lm8)


## sampling distributions of sucrose:yeast ratio and sexual dimorpism 
## in sucrose:yeast ratio by population 
## (Figure 1, right panels)
males<-dat[dat$SEX == "M", ]
females<-dat[dat$SEX == "F", ]
pop2m<-males[males$POP == "2", ]
pop3m<-males[males$POP == "3", ]
pop4m<-males[males$POP == "4", ]
pop6m<-males[males$POP == "6", ]
pop7m<-males[males$POP == "7", ]
pop8m<-males[males$POP == "8", ]
pop2f<-females[females$POP == "2", ]
pop3f<-females[females$POP == "3", ]
pop4f<-females[females$POP == "4", ]
pop6f<-females[females$POP == "6", ]
pop7f<-females[females$POP == "7", ]
pop8f<-females[females$POP == "8", ]

colF <-c("#30AADD")
colM<-c("#F55353")

par(mfrow=c(3,2))
colMt<-adjust_transparency(colM, alpha = .8)
colFt<-adjust_transparency(colF, alpha = .8)
par(mfrow=c(3,1))
nboot<-10000
pop2boot<-matrix(nrow = nboot, ncol = 3)
for(i in 1:nboot) {
  samp_m<-sample(pop2m$CP, nrow(pop2m), replace = TRUE)
  samp_f<-sample(pop2f$CP, nrow(pop2f), replace = TRUE)
  SD<-(mean(samp_m)-mean(samp_f))
 pop2boot[i,1]<-mean(samp_m)
 pop2boot[i,2]<-mean(samp_f)
}
hist(pop2boot[,1],  ylim = c(0,3000), xlim=c(.8, 2.5), col = colMt, xlab = "Mean Diet Content (sucrose:yeast)", main = "Pop 2", cex.axis=1.4, cex.lab=1.4)
hist(pop2boot[,2], xlim=c(.8, 2.5), col = colFt, xlab = "Mean Diet Content (sucrose:yeast)", main = "Pop 2", add = T)


pop3boot<-matrix(nrow = nboot, ncol = 2)
for(i in 1:nboot) {
  samp_m<-sample(pop3m$CP, nrow(pop3m), replace = TRUE)
  samp_f<-sample(pop3f$CP, nrow(pop3f), replace = TRUE)
  SD<-(mean(samp_m)-mean(samp_f))
  pop3boot[i,1]<-mean(samp_m)
  pop3boot[i,2]<-mean(samp_f)
}
hist(pop3boot[,1],  ylim = c(0,3000), xlim=c(.8, 2.5), col = colMt, xlab = "Mean Diet Content (sucrose:yeast)", main = "Pop 3", cex.axis=1.4, cex.lab=1.4)
hist(pop3boot[,2], xlim=c(.8, 2.5), col = colFt, xlab = "Mean Diet Content (sucrose:yeast)", main = "Pop 3", add = T)


pop4boot<-matrix(nrow = nboot, ncol = 2)
for(i in 1:nboot) {
  samp_m<-sample(pop4m$CP, nrow(pop4m), replace = TRUE)
  samp_f<-sample(pop4f$CP, nrow(pop4f), replace = TRUE)
  SD<-(mean(samp_m)-mean(samp_f))
  pop4boot[i,1]<-mean(samp_m)
  pop4boot[i,2]<-mean(samp_f)
}
hist(pop4boot[,1], ylim = c(0,3000), xlim=c(.8, 2.5), col = colMt, xlab = "Mean Diet Content (sucrose:yeast)", main = "Pop 4", cex.axis=1.4, cex.lab=1.4)
hist(pop4boot[,2], xlim=c(.8, 2.5), col = colFt, xlab = "Mean Diet Content (sucrose:yeast)", main = "Pop 4", add = T)


pop6boot<-matrix(nrow = nboot, ncol = 2)
for(i in 1:nboot) {
  samp_m<-sample(pop6m$CP, nrow(pop6m), replace = TRUE)
  samp_f<-sample(pop6f$CP, nrow(pop6f), replace = TRUE)
  SD<-(mean(samp_m)-mean(samp_f))
  pop6boot[i,1]<-mean(samp_m)
  pop6boot[i,2]<-mean(samp_f)
}
hist(pop6boot[,1], ylim = c(0,3000), xlim=c(.8, 2.5), col = colMt, xlab = "Mean Diet Content (sucrose:yeast)", main = "Pop 6", cex.axis=1.4, cex.lab=1.4)
hist(pop6boot[,2], xlim=c(.8, 2.5), col = colFt, xlab = "Mean Diet Content (sucrose:yeast)", main = "Pop 6", add = T)


pop7boot<-matrix(nrow = nboot, ncol = 2)
for(i in 1:nboot) {
  samp_m<-sample(pop7m$CP, nrow(pop7m), replace = TRUE)
  samp_f<-sample(pop7f$CP, nrow(pop7f), replace = TRUE)
  SD<-(mean(samp_m)-mean(samp_f))
  pop7boot[i,1]<-mean(samp_m)
  pop7boot[i,2]<-mean(samp_f)
}
hist(pop7boot[,1], ylim = c(0,3000), xlim=c(.8, 2.5), col = colMt, xlab = "Mean Diet Content (sucrose:yeast)", main = "Pop 7", cex.axis=1.4, cex.lab=1.4)
hist(pop7boot[,2], xlim=c(.8, 2.5), col = colFt, xlab = "Mean Diet Content (sucrose:yeast)", main = "Pop 7", add = T)

pop8boot<-matrix(nrow = nboot, ncol = 2)
for(i in 1:nboot) {
  samp_m<-sample(pop8m$CP, nrow(pop8m), replace = TRUE)
  samp_f<-sample(pop8f$CP, nrow(pop8f), replace = TRUE)
  SD<-(mean(samp_m)-mean(samp_f))
  pop8boot[i,1]<-mean(samp_m)
  pop8boot[i,2]<-mean(samp_f)
}
hist(pop8boot[,1], ylim = c(0,3000), xlim=c(.8, 2.5), col = colMt, xlab = "Mean Diet Content (sucrose:yeast)", main = "Pop 8", cex.axis=1.4, cex.lab=1.4)
hist(pop8boot[,2], xlim=c(.8, 2.5), col = colFt, xlab = "Mean Diet Content (sucrose:yeast)", main = "Pop 8", add = T)


### Assess treatment effect on sexual dimorphism 
popboots2<-matrix( nrow = 12, ncol = 5)
popboots2[1,3]<-mean(pop2boot[,1])
popboots2[1,4]<-var(pop2boot[,1])
popboots2[2,3]<-mean(pop2boot[,2])
popboots2[2,4]<-var(pop2boot[,2])
popboots2[3,3]<-mean(pop3boot[,1])
popboots2[3,4]<-var(pop3boot[,1])
popboots2[4,3]<-mean(pop3boot[,2])
popboots2[4,4]<-var(pop3boot[,2])
popboots2[5,3]<-mean(pop4boot[,1])
popboots2[5,4]<-var(pop4boot[,1])
popboots2[6,3]<-mean(pop4boot[,2])
popboots2[6,4]<-var(pop4boot[,2])
popboots2[7,3]<-mean(pop6boot[,1])
popboots2[7,4]<-var(pop6boot[,1])
popboots2[8,3]<-mean(pop6boot[,2])
popboots2[8,4]<-var(pop6boot[,2])
popboots2[9,3]<-mean(pop7boot[,1])
popboots2[9,4]<-var(pop7boot[,1])
popboots2[10,3]<-mean(pop7boot[,2])
popboots2[10,4]<-var(pop7boot[,2])
popboots2[11,3]<-mean(pop8boot[,1])
popboots2[11,4]<-var(pop8boot[,1])
popboots2[12,3]<-mean(pop8boot[,2])
popboots2[12,4]<-var(pop8boot[,2])

colnames(popboots2)<-c("TRT", "SEX", "CP", "SDV", "POP")
popboots2<-data.frame(popboots2)
popboots2$TRT<-cbind(c("HIGH", "HIGH", "HIGH", "HIGH", "HIGH", "HIGH", "LOW", "LOW", "LOW", "LOW", "LOW", "LOW"))
popboots2$SEX<-cbind(c("M", "F", "M", "F", "M", "F", "M", "F", "M", "F", "M", "F"))
popboots2$POP<-cbind(c(2,2,3,3,4,4,6,6,7,7,8,8))

lmsdI<-lme(CP~SEX*TRT, random=~1|POP,  weights = ~sqrt(SDV), data = popboots2)
anova(lmsdI)

#bootH<-popboots2[popboots2$TRT == "HIGH", ]
#bootL<-popboots2[popboots2$TRT == "LOW", ]
#lmeH<-lme(CP~SEX, random=~1|POP,  weights = ~SDV, data = bootH)
#lmeL<-lme(CP~SEX, random=~1|POP,  weights = ~SDV, data = bootL)
#anova(lmeH)
#anova(lmeL)


### plot sampling distributions of sexual dimorphism by treatement 
### (Figure 1, right panel)
dev.off()
## high food availability low competition 
bootdat<-matrix(nrow = nboot, ncol = 3)
popsH<-c(2,3,4)
for(i in 1:nboot) {
  
  popdat<-matrix(nrow = 3, ncol = 4)
  popdat[,1]<-popsH
  for(j in 2:4) {
    ms<-males[males$POP==j,]
    fs<-females[females$POP==j,]
    samp_m<-sample(ms$CP, nrow(ms), replace = TRUE)
    samp_f<-sample(fs$CP, nrow(fs), replace = TRUE)
    SD<-(mean(samp_m)-mean(samp_f))
    popdat[popdat[,1]==j, 2]<-SD
    popdat[popdat[,1]==j, 3]<-mean(samp_m)
    popdat[popdat[,1]==j, 4]<-mean(samp_f)
  }
  bootdat[i, 1]<-mean(popdat[,2])
  bootdat[i, 2]<-mean(popdat[,3])
  bootdat[i, 3]<-mean(popdat[,4])
}

(sum(  bootdat[, 1] < 0  )/nrow(bootdat))*2  #p-value for sexual dimorphism, two tailed
hist(bootdat[, 1], xlim=c(-.4, .8), breaks = 20, col = "grey", xlab = "Sexual Dimorphism in Diet Content", main = "Low Competition", cex.axis=1.4, cex.lab=1.4)
abline(v=0, lwd=3)
mean(bootdat[, 1]) ##Low competition mean dimorphism
sd(bootdat[, 1])
mean(bootdat[, 2]) #male ratio
mean(bootdat[, 3]) #female ratio

## low food availability High Comp
bootdat<-matrix(nrow = nboot, ncol = 3)
popsL<-c(6,7,8)
for(i in 1:nboot) {
  
  popdat<-matrix(nrow = 3, ncol = 4)
  popdat[,1]<-popsL
  for(j in 6:8) {
    ms<-males[males$POP==j,]
    fs<-females[females$POP==j,]
    samp_m<-sample(ms$CP, nrow(ms), replace = TRUE)
    samp_f<-sample(fs$CP, nrow(fs), replace = TRUE)
    SD<-(mean(samp_m)-mean(samp_f))
    popdat[popdat[,1]==j, 2]<-SD
    popdat[popdat[,1]==j, 3]<-mean(samp_m)
    popdat[popdat[,1]==j, 4]<-mean(samp_f)
  }
  bootdat[i, 1]<-mean(popdat[,2])
  bootdat[i, 2]<-mean(popdat[,3])
  bootdat[i, 3]<-mean(popdat[,4])
}
(sum(  bootdat[, 1] < 0  )/nrow(bootdat))*2  #p-value for sexual dimorphism, two tailed
hist(bootdat[, 1], breaks = 20, xlim=c(-.4, .8), col = "grey", xlab = "Sexual Dimorphism in Diet Content", main = "High Competition", cex.axis=1.4, cex.lab=1.4)
abline(v=0, lwd=3)
mean(bootdat[, 1]) ##high competition mean dimorphism
sd(bootdat[, 1])
mean(bootdat[, 2]) #male ratio
mean(bootdat[, 3]) #female ratio


## Ancestor
datA<-read.csv("Ancestor.csv")
datA$C<- 32-datA$C
datA$P<- 32-datA$P
datA$CP<-((datA$C/datA$P)-evap)+1
datA$Cc<-(datA$C-6.1)*((1/32)*5)*90
datA$Pc<-(datA$P-15.9)*((1/32)*5)*90
datA$lnCP<-log(datA$CP)
lmA<-lm(CP~SEX, data = datA)
anova(lmA)

Am<-datA[datA$SEX == "M", ]
Af<-datA[datA$SEX == "F", ]
Am_o<-Am[datA$SEX == "M" & datA$CP<150,]
popAboot<-matrix(nrow = nboot, ncol = 3)
for(i in 1:nboot) {
  samp_m<-sample(Am_o$CP, nrow(Am_o), replace = TRUE)
  samp_f<-sample(Af$CP, nrow(Af), replace = TRUE)
  SD<-(mean(samp_m)-mean(samp_f))
  popAboot[i,1]<-mean(samp_m)
  popAboot[i,2]<-mean(samp_f)
  popAboot[i,3]<-SD
}
mean(popAboot[,3])
sd(popAboot[,3])
(sum(popAboot[,3] < 0  )/nrow(popAboot))*2   #p-value for sexual dimorphism, two tailed
mean(popAboot[,1]) #male mean ratio
mean(popAboot[,2]) #female mean ratio

##Plot ancestor sampling distributions (Figure 1, left panel)
hist(popAboot[,1], breaks = 30, ylim = c(0,2000), xlim=c(.8, 2.5), col = colMt, xlab = "Mean Diet Content (sucrose:yeast)", main = "Ancestor", cex.axis=1.4, cex.lab=1.4)
hist(popAboot[,2],  breaks = 20, col = colFt, xlab = "Mean Diet Content (sucrose:yeast)", add = T, cex.axis=1.4, cex.lab=1.4)
hist(popAboot[,3], breaks = 20, xlim=c(-.4, .8), col = "grey", xlab = "Sexual Dimorphism in Diet Content", main = "Ancestor", cex.axis=1.4, cex.lab=1.4)
abline(v=0, lwd=3)


#### Figure 2
means<-aggregate(Cc~SEX+TRT+POP,  data = dat, FUN="mean")
mp<-aggregate(Pc~SEX+TRT+POP,  data = dat, FUN="mean")
means$Pc<-mp$Pc
means$LIVE<-NA
for(i in 1:nrow(means)) {
means$LIVE[i]<-nrow(dat[dat$POP== means$POP[i] & dat$SEX==means$SEX[i],])
}
means$DEAD<-50-means$LIVE
surv <- glm( cbind(LIVE, DEAD) ~ SEX*TRT, 
                 data = means, 
                 family = "binomial")
summary(surv)
cat_plot(surv,pred = TRT, 
         modx = SEX, y.label="Survival under resource restriction", 
         x.label = "Evolutionary History (resource availability)", 
         data = means, colors = c(colM, colF))
fitness<-read.csv("fitnessdat.csv", header = FALSE)
plot(fitness[,1], ylim = c(0, 12), xlab = "Generation", ylab = "Mean Fitness", fitness[,2], type = "l", lwd = 3, col = "#FFD124", lty = 1, xaxt = "n")
axis(1, at = 0:3)
lines(fitness[,1], 2*fitness[,3], lwd = 3, col = "#FFD124", lty = 2) #multiply by 2 because originally caluclated as N/(m+f)
lines(fitness[,1], 2*fitness[,4], lwd = 3, col = "#FFD124", lty = 3)
lines(fitness[,1], 2*fitness[,5], lwd = 3, col = "#00AFC1", lty = 4)
lines(fitness[,1], 2*fitness[,6], lwd = 3, col = "#00AFC1", lty = 5)
lines(fitness[,1], 2*fitness[,7], lwd = 3, col = "#00AFC1", lty = 6)
legend(0, 12, legend=c("Pop 2", "Pop 3", "Pop 4", "Pop 6", "Pop 7", "Pop 8"),
       col=c("#FFD124", "#FFD124", "#FFD124", "#00AFC1", "#00AFC1", "#00AFC1"), lty=1:6, cex=0.8)


#### MCMC models
### fit bivariate mixed models to assess sucrose and yeast consumption
mcmc0<- MCMCglmm(cbind(Cc, Pc) ~ trait-1, random = ~idh(trait):POP, rcov = 
                   ~us(trait):VIAL, 
                 data = dat, family = c(rep("gaussian", 2)), verbose = FALSE)

mcmc1<- MCMCglmm(cbind(Cc, Pc) ~ trait+TRT-1, random = ~idh(trait):POP, rcov = 
                   ~us(trait):VIAL, 
                 data = dat, family = c(rep("gaussian", 2)), verbose = FALSE)
mcmc1.2<- MCMCglmm(cbind(Cc, Pc) ~ trait+SEX-1, random = ~idh(trait):POP, rcov = 
                     ~us(trait):VIAL, 
                   data = dat, family = c(rep("gaussian", 2)), verbose = FALSE)
mcmc2<- MCMCglmm(cbind(Cc, Pc) ~ trait+TRT+SEX-1, random = ~idh(trait):POP, rcov = 
                   ~us(trait):VIAL, 
                 data = dat, family = c(rep("gaussian", 2)), verbose = FALSE)
mcmc3<- MCMCglmm(cbind(Cc, Pc) ~ trait*TRT+SEX-1, random = ~idh(trait):POP, rcov = 
                   ~us(trait):VIAL, 
                 data = dat, family = c(rep("gaussian", 2)), verbose = FALSE)
mcmc3.2<- MCMCglmm(cbind(Cc, Pc) ~ trait*SEX+TRT-1, random = ~idh(trait):POP, rcov =  ####FITS BEST
                   ~us(trait):VIAL, 
                 data = dat, family = c(rep("gaussian", 2)), verbose = FALSE)

mcmc0$DIC
mcmc1$DIC
mcmc1.2$DIC
mcmc2$DIC
mcmc3$DIC
mcmc3.2$DIC
summary(mcmc3.2)


### Caculate evolutionary rates
CancMsd<-sd(datA[datA$SEX=="M",]$Cc)
CancFsd<-sd(datA[datA$SEX=="F",]$Cc)
PancMsd<-sd(datA[datA$SEX=="M",]$Pc)
PancFsd<-sd(datA[datA$SEX=="F",]$Pc)
meansC<-aggregate(Cc ~ SEX + POP, data = dat, FUN= "mean" )
meansP<-aggregate(Pc ~ SEX + POP, data = dat, FUN= "mean" )
meanAC<-aggregate(Cc ~ SEX, data = datA, FUN= "mean" )
meanAP<-aggregate(Pc ~ SEX, data = datA, FUN= "mean" )
meansC$Hc<-meansC$Cc-cbind(rep(meanAC$Cc, 6))
meansC$Hc<-meansC$Hc/cbind(rep(c(CancFsd, CancMsd), 6))
meansC$Hc<-meansC$Hc/3

meansP$Hp<-meansP$Pc-cbind(rep(meanAP$Pc, 6))
meansP$Hp<-meansP$Hp/cbind(rep(c(PancFsd, PancMsd), 6))
meansP$Hp<-meansP$Hp/3

trts<-c(rep(c("HIGH"), 6), rep(c("LOW"), 6))
meansC$TRT<-cbind(trts)
meansP$TRT<-cbind(trts)
Crate<-lm(abs(Hc)~ SEX, data = meansC)
summary(Crate)
anova(Crate)
Prate<-lm(abs(Hp)~ SEX, data = meansP)
summary(Prate)
anova(Prate)


## Figure 3B
par(mfrow=c(1,2))
stripchart(abs(Hc)~SEX,
           data=meansC[trts=="HIGH",],
           xlab="Sex",
           ylab="Absolute Evolutionary rate (Haldanes)",
          main = "Sucrose",
           group.names=c("Female","Male"),
           col=c(colF, colM),
           vertical=TRUE, pch=16, cex = 2
)
stripchart(abs(Hc)~SEX,
           data=meansC[trts=="LOW",],
           xlab="Sex",
           ylab="Absolute Evolutionary rate (Haldanes)",
           main = "Sucrose",
           group.names=c("Female","Male"),
           col=c(colF, colM),
           vertical=TRUE, pch=15, cex = 2, add = TRUE
)


stripchart(abs(Hp)~SEX,
           data=meansP[trts=="HIGH",],
           xlab="Sex",
           ylab="Absolute Evolutionary rate (Haldanes)", ylim = c(0, .13),
           main = "Yeast",
           group.names=c("Female","Male"),
           col=c(colF, colM),
           vertical=TRUE, pch=16, cex = 2
)

stripchart(abs(Hp)~SEX,
           data=meansP[trts=="LOW",],
           xlab="Sex", 
           ylab="Absolute Evolutionary rate (Haldanes)",
           main = "Yeast",
           group.names=c("Female","Male"),
           col=c(colF, colM),
           vertical=TRUE, pch=15, cex = 2, add = TRUE
)


dev.off()
meansTS<-aggregate(Cc ~ SEX + TRT, data = dat, FUN= "mean" )
meansTSp<-aggregate(Pc ~ SEX + TRT, data = dat, FUN= "mean" )
meansTS$Pc<-meansTSp$Pc
meansTS$sexc<-cbind(rep(c(colF, colM), 2))
meansTS$trt2<-c(16, 16, 15, 15)
meanAC$Pc<-meanAP$Pc
meanAC$sexc<-cbind(c(colF, colM))
means$Pc<-meansP$Pc
means$Cc<-meansC$Cc
means$trt2<-c(1, 1, 1, 1, 1, 1, 0, 0, 0, 0, 0, 0)
means$sexc<-cbind(rep(c(colF, colM), 6))

##Figure 3A
## Bootstrap for standard errors
## high food availability low competition 
bootdat<-matrix(nrow = nboot, ncol = 2)
for(i in 1:nboot) {
  
  popdat<-matrix(nrow = 3, ncol = 3)
  popdat[,1]<-popsH
  for(j in 2:4) {
    ms<-males[males$POP==j,]
    mC<-sample(ms$Cc, nrow(ms), replace = TRUE)
    mP<-sample(ms$Pc, nrow(ms), replace = TRUE)
    popdat[popdat[,1]==j, 2]<-mean(mC)
    popdat[popdat[,1]==j, 3]<-mean(mP)
  }
  bootdat[i, 1]<-mean(popdat[,2])
  bootdat[i, 2]<-mean(popdat[,3])
}
mCHighSE<-sd(bootdat[,1])
mPHighSE<-sd(bootdat[,2])

bootdat<-matrix(nrow = nboot, ncol = 2)
for(i in 1:nboot) {
  
  popdat<-matrix(nrow = 3, ncol = 3)
  popdat[,1]<-popsH
  for(j in 2:4) {
    fs<-males[females$POP==j,]
    fC<-sample(fs$Cc, nrow(fs), replace = TRUE)
    fP<-sample(fs$Pc, nrow(fs), replace = TRUE)
    popdat[popdat[,1]==j, 2]<-mean(fC)
    popdat[popdat[,1]==j, 3]<-mean(fP)
  }
  bootdat[i, 1]<-mean(popdat[,2])
  bootdat[i, 2]<-mean(popdat[,3])
}
fCHighSE<-sd(bootdat[,1])
fPHighSE<-sd(bootdat[,2])


## low food availability high competition 
bootdat<-matrix(nrow = nboot, ncol = 2)
for(i in 1:nboot) {
  
  popdat<-matrix(nrow = 3, ncol = 3)
  popdat[,1]<-popsL
  for(j in 6:8) {
    ms<-males[males$POP==j,]
    mC<-sample(ms$Cc, nrow(ms), replace = TRUE)
    mP<-sample(ms$Pc, nrow(ms), replace = TRUE)
    popdat[popdat[,1]==j, 2]<-mean(mC)
    popdat[popdat[,1]==j, 3]<-mean(mP)
  }
  bootdat[i, 1]<-mean(popdat[,2])
  bootdat[i, 2]<-mean(popdat[,3])
}
mCLowSE<-sd(bootdat[,1])
mPLowSE<-sd(bootdat[,2])

bootdat<-matrix(nrow = nboot, ncol = 2)
for(i in 1:nboot) {
  
  popdat<-matrix(nrow = 3, ncol = 3)
  popdat[,1]<-popsL
  for(j in 6:8) {
    fs<-males[females$POP==j,]
    fC<-sample(fs$Cc, nrow(fs), replace = TRUE)
    fP<-sample(fs$Pc, nrow(fs), replace = TRUE)
    popdat[popdat[,1]==j, 2]<-mean(fC)
    popdat[popdat[,1]==j, 3]<-mean(fP)
  }
  bootdat[i, 1]<-mean(popdat[,2])
  bootdat[i, 2]<-mean(popdat[,3])
}
fCLowSE<-sd(bootdat[,1])
fPLowSE<-sd(bootdat[,2])


plot(meansTS$Pc, meansTS$C, xlim= c(70, 180), ylim= c(80, 280), xlab = "Yeast consumption (micrograms)", ylab = "Sucrose consumption (micrograms)", col=meanAC$sexc,  pch = meansTS$trt2, cex = 2)
points(means$Pc, means$Cc, col=means$sexc, pch = means$trt2, cex = 1)
arrows(meanAC$Pc[1], meanAC$Cc[1], meansTS$Pc[1], meansTS$Cc[1], lwd = 1, code = 2, col = colF)
arrows(meanAC$Pc[2], meanAC$Cc[2], meansTS$Pc[2], meansTS$Cc[2], lwd = 1, code = 2,  col = colM)
arrows(meanAC$Pc[1], meanAC$Cc[1], meansTS$Pc[3], meansTS$Cc[3], lwd = 1, code = 2,  col = colF)
arrows(meanAC$Pc[2], meanAC$Cc[2], meansTS$Pc[4], meansTS$Cc[4], lwd = 1, code = 2,  col = colM)

arrows(meansTS$Pc[4]-mPLowSE,meansTS$Cc[4] , meansTS$Pc[4]+mPLowSE, meansTS$Cc[4], code = 3, lwd= 1, angle=90, length=0.08, col = "grey")
arrows(meansTS$Pc[4], meansTS$Cc[4]-mCLowSE, meansTS$Pc[4], meansTS$Cc[4]+mCLowSE, code = 3, lwd= 1, angle=90, length=0.08, col = "grey")

arrows(meansTS$Pc[2]-mPHighSE,meansTS$Cc[2] , meansTS$Pc[2]+mPHighSE, meansTS$Cc[2], code = 3, lwd= 1, angle=90, length=0.08, col = "grey")
arrows(meansTS$Pc[2], meansTS$Cc[2]-mCHighSE, meansTS$Pc[2], meansTS$Cc[2]+mCHighSE, code = 3, lwd= 1, angle=90, length=0.08, col = "grey")

arrows(meansTS$Pc[3]-fPLowSE,meansTS$Cc[3] , meansTS$Pc[3]+fPLowSE, meansTS$Cc[3], code = 3, lwd= 1, angle=90, length=0.08, col = "grey")
arrows(meansTS$Pc[3], meansTS$Cc[3]-fCLowSE, meansTS$Pc[3], meansTS$Cc[3]+fCLowSE, code = 3, lwd= 1, angle=90, length=0.08, col = "grey")

arrows(meansTS$Pc[1]-fPHighSE,meansTS$Cc[1] , meansTS$Pc[1]+fPHighSE, meansTS$Cc[1], code = 3, lwd= 1, angle=90, length=0.08, col = "grey")
arrows(meansTS$Pc[1], meansTS$Cc[1]-fCHighSE, meansTS$Pc[1], meansTS$Cc[1]+fCHighSE, code = 3, lwd= 1, angle=90, length=0.08, col = "grey")

points(meansTS$Pc, meansTS$Cc, col=meanAC$sexc,  pch = meansTS$trt2, cex = 2)
points(meanAC$Pc, meanAC$Cc, col=meanAC$sexc,  pch = 17, cex = 2)
legend(70, 280, legend=c("Female", "Male", "High food", "Low food", "Ancestor"),
       col=c(colF, colM, "black", "black", "black"), pch = c(15, 15, 1, 0, 2), cex=0.8)


CPm<-aggregate(CP ~ SEX:POP, data = dat, FUN= "mean" )[,3]
Cse<-aggregate(Cc ~ SEX:POP, data = dat, FUN= "sd" )[,3]/sqrt(means$LIVE)
Pse<-aggregate(Pc ~ SEX:POP, data = dat, FUN= "sd" )[,3]/sqrt(means$LIVE)
CPse<-sqrt(popboots2[order(popboots2$POP, popboots2$SEX),4])
cbind(means[,1:4], Cse, means$Pc, Pse, means$LIVE, CPm, CPse)  ###table S2


### Sanity check to make sure corrected values of yeast and sucrose consumption
## actually do differ from zero on average, despite measurement error generating negative values
## for some individuals after correcting for evaporative loss
plm2I<-lm(Pc~1,  data = pop2)
plm3I<-lm(P~1,  data = pop3)
plm4I<-lm(Pc~1,  data = pop4)
plm6I<-lm(Pc~1,  data = pop6)
plm7I<-lm(Pc~1,  data = pop7)
plm8I<-lm(Pc~1,  data = pop8)

summary(plm2I)
summary(plm3I)
summary(plm4I)
summary(plm6I)
summary(plm7I)
summary(plm8I)


clm2I<-lm(Cc~1,  data = pop2)
clm3I<-lm(Cc~1,  data = pop3)
clm4I<-lm(Cc~1,  data = pop4)
clm6I<-lm(Cc~1,  data = pop6)
clm7I<-lm(Cc~1,  data = pop7)
clm8I<-lm(Cc~1,  data = pop8)

summary(clm2I)
summary(clm3I)
summary(clm4I)
summary(clm6I)
summary(clm7I)
summary(clm8I)
